# Supplementary material for: Stem Cell Research Tools in Human Metabolic Disorders: An Overview
Source: Cells. 2021 Oct 7;10(10):2681. doi: 10.3390/cells10102681 (PMC8534517; doi:10.3390/cells10102681)
Supplement: Supplementary file 1 [file cells-10-02681-s001.zip]

Archive with 1 entries (1 files):
- cells-1385010-supplementary.pdf
